# Supplementary material for: Community—Minimal Invasive Tissue Sampling (cMITS) using a modified ambulance for ascertaining the cause of death: A novel approach piloted in a remote inaccessible rural area in India
Source: Arch Public Health. 2023 Apr 27;81:72. doi: 10.1186/s13690-023-01062-x (PMC10134564; doi:10.1186/s13690-023-01062-x)
Supplement: Supplementary file 5 — Additional file 5: Annexure 5: SOP for sample storage and transport. [file 13690_2023_1062_MOESM5_ESM.zip]

Archive with 2 entries (2 files):
- 1-Annexure 5_SOP for sample storage and transport.pdf
- 2-Annexure 5_SOP for sample storage and transport.pdf
